# Supplementary material for: Overexpression of DGAT2 Stimulates Lipid Droplet Formation and Triacylglycerol Accumulation in Bovine Satellite Cells
Source: Animals (Basel). 2022 Jul 20;12(14):1847. doi: 10.3390/ani12141847 (PMC9312262; doi:10.3390/ani12141847)
Supplement: Supplementary file 1 [file animals-12-01847-s001.zip]

Archive with 1 entries (1 files):
- animals-1742011-supplementary.pdf
